# Supplementary material for: DAnkrd49 and Bdbt act via Casein kinase Iε to regulate planar polarity in Drosophila
Source: PLoS Genet. 2020 Aug 4;16(8):e1008820. doi: 10.1371/journal.pgen.1008820 (PMC7402468; doi:10.1371/journal.pgen.1008820)
Supplement: S2 Table — (XLSX) [file pgen.1008820.s007.xlsx]

## Sheet: Strutt 2019 Raw data
Figure 3
Fmi mean polarity				Fmi STDEV of polarity angle				Fmi mean polarity				Fmi STDEV of polarity angle
	wt	DAnkrd49			wt	DAnkrd49			wt	Bdbt			wt	Bdbt
	1.49	1.24			21.24	37.39			1.28	1.23			22.4	43.33
	1.51	1.24			17.27	35.48			1.38	1.24			29.21	43.02
	1.46	1.25			21.69	34.42			1.41	1.28			24.13	41.59
	1.31	1.19			19.08	40.48			1.46	1.24			18.3	40.04
	1.3	1.16			19.99	43.61			1.37	1.26			26.31	42.41
	1.37	1.24			16.74	34.94			1.36	1.26			21.58	34.33
AVERAGE	1.40667	1.22		AVERAGE	19.335	37.72		AVERAGE	1.37667	1.25167		AVERAGE	23.655	40.7867
STDEV	0.0922316	0.0363318		STDEV	2.03309	3.63468		STDEV	0.0595539	0.0183485		STDEV	3.81286	3.37588
P wrt wt		0.000916748		P wrt wt		7.87492e-05		P wrt wt		0.00281366		P wrt wt		8.87147e-05
(Paired ttest)		***		(Paired ttest)		***		(Paired ttest)		**		(Paired ttest)		***
Figure 4
Stbm mean polarity				Stbm STDEV of polarity angle				Stbm mean polarity				Stbm STDEV of polarity angle
	DAnkrd49-EGFP				DAnkrd49-EGFP				Bdbt-EGFP				Bdbt-EGFP
	wt	DAnkrd49			wt	DAnkrd49			wt	Bdbt			wt	Bdbt
	1.4651	1.4009			18.7742	23.9976			1.45	1.3637			14.7369	15.1713
	1.3781	1.476			22.9843	19.9884			1.3366	1.3364			21.2533	20.2681
	1.5059	1.4753			16.1995	20.791			1.3956	1.4566			18.3555	16.6929
	1.4522	1.5462			19.2292	14.2676			1.4185	1.5171			17.5794	18.5
	1.3881	1.4402			18.1093	23.8152			1.4135	1.4917			17.7413	16.3558
	1.4001	1.5132			26.3233	17.2592			1.3206	1.4347			15.1354	15.3513
	1.4699	1.4845			18.8128	14.6481			1.384	1.448			19.5901	15.9299
	1.3731	1.4455			22.494	23.3924
AVERAGE	1.42906	1.47273		AVERAGE	20.3658	19.7699		AVERAGE	1.3884	1.43546		AVERAGE	17.7703	16.8956
STDEV	0.0502159	0.0449614		STDEV	3.28556	3.98681		STDEV	0.0459744	0.0650578		STDEV	2.30821	1.85162
P wrt wt		0.0973995		P wrt wt		0.768307		P wrt wt		0.121504		P wrt wt		0.190795
(Paired ttest)		ns		(Paired ttest)		ns		(Paired ttest)		ns		(Paired ttest)		ns
Figure 5
Total Dsh				Phospho-Dsh vs non-phospho-Dsh
	wt	DAnkrd49			wt	DAnkrd49
	0.717	0.541			1.13	0.9
	1.283	0.515			0.97	0.67
	1.062	0.439			1.15	0.78
	1.028	0.504			0.89	0.54
	1.446	0.77			0.81	0.91
	0.526	0.439			1.04	0.67
AVERAGE	1.01033	0.534667		AVERAGE	0.998333	0.745
STDEV	0.342858	0.122518		STDEV	0.134226	0.14543
P wrt wt		0.00948949		P wrt wt		0.0105906
(Unpaired ttest)		**		(Unpaired ttest)		*
Figure 7
Size of swirl in en-GAL4, UAS-Dco
	Proximal swirl					Distal swirl
	+/+	DAnkrd49/+	Bdbt/+			+/+	DAnkrd49/+	Bdbt/+
	0.949	0.658	0.57			0.483	0.26	0.188
	1.105	0.864	0.596			0.407	0	0.093
	0.911	0.772	0.674			0.304	0.115	0.354
	1.45	0.676	0.445			0.343	0.027	0.079
	0.866	0.68	0.585			0.402	0.117	0.116
	1.155	0.7	0.596			0.175	0.053	0.158
	1.089	0.516	0.561			0.334	0.07	0.14
	0.926	0.678	0.471			0.408	0.099	0.045
	0.732	0.57	0.457			0.237	0.04	0.095
	0.817	0.712	0.416			0.39	0.117	0.116
AVERAGE	1	0.6826	0.5371		AVERAGE	0.3483	0.0898	0.1384
STDEV	0.206758	0.0961344	0.0840376		STDEV	0.0909164	0.072573	0.0859783
P wrt wt		<0.0001	<0.0001		P wrt wt		<0.0001	<0.0001
(ANOVA)		***	***		(ANOVA)		***	***
